# Supplementary material for: Genes, Structural, and Biochemical Characterization of Four Chlorophyllases from Solanum lycopersicum
Source: Int J Mol Sci. 2022 Oct 3;23(19):11716. doi: 10.3390/ijms231911716 (PMC9570282; doi:10.3390/ijms231911716)
Supplement: Supplementary file 1 [file ijms-23-11716-s001.zip]

Archive with 1 entries (1 files):
- ijms-1936521-supplementary.pdf
